# Supplementary material for: A natural mutation in the promoter of Ms-cd1 causes dominant male sterility in Brassica oleracea
Source: Nat Commun. 2023 Oct 5;14:6212. doi: 10.1038/s41467-023-41916-0 (PMC10556095; doi:10.1038/s41467-023-41916-0)
Supplement: Supplementary file 4 — Supplementary Data 1 [file 41467_2023_41916_MOESM4_ESM.xlsx]

## Sheet: Supplementary Data 1
Supplementary Data 1. Materials developed and used in this study
Variety/line	MAS/transgene	Purpose
01-20	Ms-cd1PWT donor, Brassica oleracea	Fine mapping, gene cloning, fertility analysis and transgene receipt variety
87-534	Ms-cd1PWT donor, Brassica oleracea	Fine mapping, gene cloning and fertility analysis
18K	Ms-cd1PWT donor, Brassica oleracea	Fine mapping, gene cloning and fertility analysis
2024-05-03	Brassica oleracea	DGMS system test
HE-DGMS01-20	Ms-cd1PΔ-597 donor, Brassica oleracea	Fine mapping, gene cloning, fertility analysis, transgene receipt variety, haploid induction receipt variety
HE-DGMS87-534	Ms-cd1PΔ-597 donor, Brassica oleracea	Fine mapping, gene cloning and fertility analysis
HE-DGMS18K	Ms-cd1PΔ-597 donor, Brassica oleracea	Fine mapping, gene cloning and fertility analysis
DGMS21-3	Brassica oleracea	DGMS system test, haploid induction receipt variety
HO-DGMS01-20	Ms-cd1PΔ-597 donor, Brassica oleracea	Gene cloning, fertility analysis
HO-DGMS87-534	Ms-cd1PΔ-597 donor, Brassica oleracea	Gene cloning, fertility analysis
Zhonggan 21	Brassica oleracea	F1 hybrid of HE-DGMS01-20 and 87-534
Jingfeng 1	Brassica oleracea	F1 hybrid of HE-DGMS21-3 and 24-5-3
Col-0	Arabidopsis thaliana	Transgene receipt variety
Westar	Brassica napus	Transgene receipt variety
ZH11	Oryza sativa	Transgene receipt variety
Ailsa Craig (AC)	Solanum lycopersicum	Transgene receipt variety
PΔ-597::gMs-cd1	Transgenic lines of genomic Ms-cd1PΔ-597 in 01-20 background	Functional verification, fertility analysis
PΔ-597::Ms-cd1	Transgenic lines of Ms-cd1PΔ-597 in Col-0, Westar, ZH11 and AC	Fertility analysis
ms-cd1PWT	Knockout of Ms-cd1 by CRISPR/Cas9 in 01-20	Functional verification, fertility analysis
ms-cd1PΔ-597	Knockout of Ms-cd1 by CRISPR/Cas9 in DGMS01-20	Functional verification, fertility analysis
PWT::GUS	Transgenic lines of GUS driven by wild type promoter of Ms-cd1PWT in Col-0	GUS staining assays
PΔ-597::GUS	Transgenic lines of GUS driven by mutated promoter of Ms-cd1PΔ-597 in Col-0	GUS staining assays
35S::BoERF1-RNAi	BoERF1 RNAi transgenic lines in 01-20 background	Functional verification
