# Supplementary material for: A natural mutation in the promoter of Ms-cd1 causes dominant male sterility in Brassica oleracea
Source: Nat Commun. 2023 Oct 5;14:6212. doi: 10.1038/s41467-023-41916-0 (PMC10556095; doi:10.1038/s41467-023-41916-0)
Supplement: Supplementary file 5 — Supplementary Data 2 [file 41467_2023_41916_MOESM5_ESM.xlsx]

## Sheet: Supplementary Data 2
Supplementary Data 2. Primers used in this study.
Primer name	Primer sequence(5′ to 3′)	Application
I9-3826	GGTTAAAATCCAGACCAAAATACG	Indel marker for positional cloning
	TGTTCATTAATTAGCCAAACCAGA
I9-4537	GGTAAGGGGTAATACACAGTTGGA
	ACAGTGCAATATGGTTGTTGAGAG
I9-5258	CGCGTATGTAACATCTAAGAGCAT
	TGAGTTTCTTATACTGTTCGCGG
I9-KB4	AAGAAACGAACCCTAAATCG
	TCCGAAGAGTAAGCAGAGAC
I9-K20	TCGTGTTTCCTCCGCAAA
	TCCGCACTTCGCAAAGAT
I9-K23	AAAAATCTATCTTTGTGGAACAAGGT
	AAGCCCTTGTCTTAGCGTCA
I9-K28	GCCACACGAGGTACACTGAG
	TGCGGACTTTTTCTCAACAA
I9-K6	CCATTTAAGCCCAATCCA
	TCGTCATTTGCACCATCT
K9-13	F1:CCCGAGAAACGGCCAGAGC	KASP marker for positional cloning
	F2:TACCCGAGAAACGGCCAGAGT
	GCTGATTTAGGCATTCTGGGCGAG
K9-23	F1:TGAATGGGCTCTTCATGTGCTTC
	F2:GTGAATGGGCTCTTCATGTGCTTT
	AGTGGTGCTTGTTTTGGCATTGTCG
K9-31	F1:GAAGGTGACCAAGTTCATGCTTGGAATAATGTGACACCATTAGATTAAGG
	F2:GAAGGTCGGAGTCAACGGATTTGGAATAATGTGACACCATTAGATTAAGC
	CCTCAAATCTTAGGTGGCACTCTA
K9-39	F1:GAAGGTGACCAAGTTCATGCTATGTGTGTGTGCATGCTGATACAT
	F2:GAAGGTCGGAGTCAACGGATTATGTGTGTGTGCATGCTGATACAG
	AACGAAAAATGCTTACTCGGTGAG
K9-6	F1:CATGTAAGTGCAGGTAGCTCATGA
	F2:ATGTAAGTGCAGGTAGCTCATGC
	CTATTTTATAGAATCAGAGTAACTCTGTGTTC
xn8	TAGATGCAACAGCCAAGTT	PCR amplication of the maping fragment
	GAAACCAAATAACTTACAAATTA
xn9	AGGATTTAGGGTTTACCCAAG
	GTGTGCCTTGGGATCCAGTTCA
xn10	GACAGAATAGCCTAATGGTA
	ATGTTTCTAGTCGTATACTTAAG
xn11	TCTTTGGTCACCAGTTATAC
	TCGAACTTTAGTTTGG
xn12	ATGTCGAATCTGATTCGAAC
	TCAAGGCAAAAAAGAGAGAG
Ms-cd1	CAGTCACCTGCAAAATACGATGTCGAATCTGATTCGAAC	Genomic and CDS amplication of Ms-cd1
	CAGTCACCTGCAAAATACATCAAGGCAAAAAAGAGAGAG
pro2.9K-Ms-cd1	CAGTCACCTGCAAAACAACTCTTTGGTCACCAGTTATAC	Promoter amplification of Ms-cd1
	CGATCACCTGCAAAACGTATCGAACTTTAGTTTGG
gBoERF1L	ATCACAAAAATAAGTACTAGCTGGT	Genomic complementation assay of BoERF1L
	AATGTATCAAAATACTCTTACCCTT
gMS-cd1	CAGTCACCTGCAAAATACGATGTCGAATCTGATTCGAAC	gPΔ-597::Ms-cd1 for genomic complementation assay
	CGATCACCTGCAAAATCAAGGCAAAAAAGAGAGAG
gMs-cd1-Tnos	CAGTCACCTGCAAAATTGACTCTGTCTTCAGTACTGGGC
	CAGTCACCTGCAAAACGACTTCTAGTTTTTTTTTTAGGC
Ms-cd1-CR	CAGTGGTCTCAAGTGACGATGCATCGCACAAGAAA	Construction of Ms-cd1-CR vector
	CAGTGGTCTCAAAACTTTCTTGTGCGATGCATCGT
35S-MS-cd1	CAGTCACCTGCAAAACAACATGTCGAATCTGATTCGAAC	Construction of 35S::Ms-cd1 vector
	CAGTCACCTGCAAAATACATCAAGGCAAAAAAGAGAGAG
GUS-mt	CAGTCACCTGCAAAATAGATCTTTGGTCACCAGTTATAC	PΔ-597-GUS/PWT-GUS for GUS reporter construction
	CAGTCACCTGCAAAAGTTGCGTATCGAACTTTAGTTTGG
GUS-WT	CAGTCACCTGCAAAATAGAGTTTAACCGGTGACCGGTAT
	CAGTCACCTGCAAAAGTTGCGTATCGAACTTTAGTTTGG
Ms-cd1-GFP	CAGTCACCTGCAAAACAACATGTCGAATCTGATTCGAAC	35S::Ms-cd1-GFP for subcellular localization
	CAGTCACCTGCAAAATACAAGGCAAAAAAGAGAGAGGAA
Y1H-WT	CGGGGTACCGATACATGTAAGTGCAGGTAGCTCATGACAGAA	Construction of Y1H vector
	CCGCTCGAGTATAGAATCAGAGTAACTCTGTGTTCCGTCAA
Y1H-mt	CGGGGTACCGATACATGTAAGTGCAGGTAGCTCAT
	CCGCTCGAGTATAGAATCAGAGTAACTCTGTGTTC
Y1H-BoERF1L	CGCCATATGGATCCTTACTTCGTCCAGTCATCTTTTTCTGCT
	TCCCCCGGGTTACCAAGCACCAGAATTTTCAGAAGAACCTAG
LUC-WT	CAGTGGTACCTCTTTGGTCACCAGTTATAC	Construction of LUC vector
	CAGTCGTCTCAAATTCGTATCGAACTTTAGTTTGG
LUC-BoERF1	CAGTGAATTCATGGATCCATATTTTGTTCA
	CGATGGTACCTCACCAGGCCCCACTGTTTT
His-BoERF1L	GGTGGTGGATCCGAATTCCGGACTATGGATCCGTATTTTGTTCAGAGCAGCTTTAGCGC	His-BoERF1L for EMSA assay
	GGTGGTGGTGCTCGAGTGCGGCCTTACCATGCACCGCTATTTTCACTGCTACCCAGCAG
BoERF1L-RNAi	CAGTGGTCTCACAACATGGATCCATATTTTGTTCA	Construction of BoERF1L-RNAi vector
	CAGTGGTCTCATACATCAGGCGAATCCCAAGCGCA
HYG	GCTTCTGCGGGCGATTTGTGT	Transformation identification
	GGTCGCGGAGGCTATGGATGC
Bar	ATGAGCCCAGAACGACGCCCG
	TCAAATCTCGGTGACGGGCAGG
Kan	GAATCGGGAGCGGCGATACC
	CCACCAAGCGAAACATCGCAT
Cas9	GACAAGAAGTACTCGATCGGC
	GTCAGATCCTGATGGTGCTC
BolActin	CCAGAGGTCTTGTTCCAGCCATC	Quantitative RT-PCR
	GTTCCACCACTGAGCACAATGTTAC
qMs-cd1	CATCTTGTGGAACTTCAAGG
	AACTCCATGACTTGATGACC
qBoERF1L	TCTTTCTCCTCCTCGTCTTCCAA
	GTTCCGGCCTCTTCCTCTGTTTT
qBoDYT1	CCAACATGACAAAAGCGAGTATT
	GTTGTTCATCAAGCTCAAGAGGA
qBoTDF	GGAAACTGGAGTTTGATCCCCAA
	ACCTGCTGCCAATGATTCTGTGA
qBoAMS	GCGTTCTTTGGAGCCTAAATGAG
	TGGTTCGAGGATGATGGAACATA
qBoMS188	ACCAAATCAACTTCTCAAGCCCT
	CCATACGAAAATCCATTACCCAT
qBoLTP12	CCGACAAGTCTGTGAGTGCCTAA
	ATTGGTGCTAAAACGAATGGGGT
qBoLTP13	TTGAGATGATGACGAGAGGTTAT
	AGTCCATGCTAGAGGAGATAGGG
qBoEXL6	ATGGTTGCTCAAGAGTTGGGGGT
	ACCATCTTACATCCAGAACGCTG
qBoGRP20	ACTCCACACTTGCTTCAGTCTCT
	TGCTTTCGCTAAATCTGCTTCTA
qBoTEK	CCAAGTCACTACTCCCACTGAGG
	ATTGATGAAACTGGTTGAACCGC
qBoPKSA	GAGCATCTAGTGGAGGGGTTTCT
	TTGATTGTTGGTGAGCCTTCTGT
qBoPKSB	ATCTTGTTGGTGTCGCGTTGTTT
	AGTGTGAAGTTTATCCCTGTTTC
qBoQRT1	CGTGGTTGATAAGAGAGGAAGAG
	CCTATGAACGATATGTACGGTTT
qGUS	AGGAACCGACGAACTAGTCTGTACC
	CAATGTCATTGTAACTGCTTGGGAC
AtActin	ATCTCTATGGAAACATCGTTCTCAG
	ATCCTCCGATCCAGACACTGTA
