# Supplementary material for: A natural mutation in the promoter of Ms-cd1 causes dominant male sterility in Brassica oleracea
Source: Nat Commun. 2023 Oct 5;14:6212. doi: 10.1038/s41467-023-41916-0 (PMC10556095; doi:10.1038/s41467-023-41916-0)
Supplement: Supplementary file 6 — Supplementary Data 3 [file 41467_2023_41916_MOESM6_ESM.xlsx]

## Sheet: Supplementary Data 3
Supplementary Data 3. Ms-cd1 homologues in 13 species
Protein name	Species	Protein sequence
Ms-cd1	Brassica oleracea	MSNLIRTDLPKKRKRGESTVFRLKTFGETGHPAELNQLSFRDNLGKLLEFGHFESSGLMG SWSFQLEVHRHPNPLYVLLFVVEEPIEASLNLRCNHCQYVGWGNHMICNKKYHFVIPSKE TMAAFLKLEGGILVSPEKESLSHLVELQGHVLHGFFHSNGFGHLLSINGIESGSDLTGHQ VMELWDRLCSGLKARKIGLNDASHKKGMELRLLHGVAKGEPWFGRWGYRFGSGTYGVTQKIYEKALESVRYVPLCLLNHHLTSLNRETPILLSRYQTLSTEPLITLSDLFMFMLHLHSRLPRDNYMNNSRNQIISIDSTNCRWSQKRIQMAIKVVIESLKRVECRWISRQEVRDAARNYIGDTGLLDFVLKSLGNQVVGNYLVRRSLNPVKKVLEY…
AtMS1	Arabidopsis thaliana	MANLIRTDHQQHIPKKRKRGESRVFRLKTFGESGHPAEMNELSFRDNLAKLLEFGHFESSGLMGSWSFQLEIQRNPNPLYVLLFVVEEPIEASLNLRCNHCQYVGWGNQMICNKKYHFVIPSKETMAAFLKLEGGGYAFPEKESFSHLVELQGHVLHGFFHSNGFGHLLSLNGIETGSDLTGHQVMDLWDRLCTGLKARKIGLNDASHKKGMELRLLHGVAKGEPWFGRWGYRFGSGTYGVTQKIYEKALESVRNIPLCLLNHHLTSLNRETPILLSKYQSLSTEPLITLSDLFRFMLHLHSRLPRDNYMSNSRNQIISIDSTNCRWSQKRIQMAIKVVIESLKRVEYRWISRQEVRDAARNYIGDTGLLDFVLKSLGNQVVGNYLVRRSLNPVKKVLE…
HvMS1	Hordeum vulgare	MAAKMVISLGSSRRRKRGEVLFRFDSFCQPGYPAQLAGAFRDNVRTLLGLAHLEAGVQGETRCWSFQLELHRHPPTVVRLFVVEEEVAASPHRQCHLCRVIGWGRHLICSKRFHFVLPKRESSVETDGLCYGIGGADKASKGTATSRGHLLHGIVHLNGYGHLVGLHGFEGGSDFVSGHQIMDLWDRICSALHVRRVSLVDTARKGHMVLRLLHGVAYGDTWFGRWGYRYGRPSYGVALQSYQQSLHALQSIPLCVLVPHLSCFSQELPLVVTKYQAISGHKLLNLGDLLRFMLELRTRLPATSVTAMDYRGIMSDASCRWSAKRVDMAARAVV DALRRSEAPAARWVTRQEVRDAARTYIGDTGLLDFVLKSLGNHIVGNYVVRRAMNPVTKVLEYC…
Zmms7	Zea mays	MAANNKTMVVSLGSSRRRKRGEMLFRFESFCQPGYPAPLAGGGAFRDNVRALLGLAHLEAGAHGETKCWSFQLELHRHPPTVVRLFVVEEVVDTSPQRQCHLCRHVGWGRHLICSKRFHFVLPKRELSVEADGLHYGINHSPEKPSKGTATSRGHLLHGVVHLNGFGHLVALHGFEGGSEFVAGEQIMDLWDRICSSLNVRKVSLVDTARKGHMELRLLHGVAYGDTWFGRWGYRFGRPSYGVALPSYQQSLHALQSVPLCVLVPHLSCFSQDLPVVVTKYQAISGHKLLNLGDLLRFMLELRTRLPATSVTAMDYRGIMSEASCRWSAKRVDMAARAVVDALRRTEPPARWVTRQEVRDAARAYIGDTGLLDFVLKSLGNHIVGNYVVRRAMNPVTKV…
OsPTC1	Oryza sativa Indica	FCQPGYPANFAGAGGFRDNVRTLLGFAHLEAGVHGETKCWSFQLELHRHPPTVVRLFVVEEEVAASPHRQCHLCRHIGWGRHLICSKRYHFLLPRRESAAEADGLCFAINHGGGGGAEKASSKGTTTTTTATASSRGHLLHGVVHLNGYGHLVALHGLEGGSDFVSGHQIMDLWDRICSALHVRTVSLVDTARKGHMELRLLHGVAYGETWFGRWGYRYGRPSYGVALPSYRQSLHALGSMPLCVLVPHLSCFSQELPMVVTKYQAISGHKLLSLGDLLRFMLELRARLPATSVTAMDYRGIMSEASCRWSAKRVDMAARAVVDALRRAEPAARWVTRQEVRDAARAYIGDTGLLDFVLKSLGNHIVGNYVVRRTMNPVTKVLEYCLEDVSSVLPAVAA…
Bra002401	Brassica rapa	MSNLIRTDLPKKRKRGESRVFRLKTFGETGHPAEMNQFSFRDNLGKLLEFGHFESSGLMGSWSFQLEVHRHPNPLYVLLFVVEEPIEASLNLRCNHCQYVGWRNHMICNKKYHFVIPSKETMAAFLKLEGGICASPEKESLSHLVELQGHVLHGFFHSNGFGHLLSINGIESGSDLTGHQVMELWDRLCSGLKARKIGLNDASHTKGMELRLLHGVAKGEPWFGRWGYRFGSGTYGVTQKIYEKALESVRNVPLWLLNNHLTSLNRETPILLSRYQTLSTEPLITLSDLFMFMLHLHSRLPRDSYMNNSRNQIISIDSTNCRWSQKRIQMAIKVVIESLKRVECRWISRQEVRDAARNYIGDTGLLDFVLKSLGNQVVGNYLVRRSLNPVKKVLEYCLE…
BnaA10g14090D	Brassica napus	MSNLIRTDLPKKRKRGESRVFRLKTFGETGHPAEMNQFSFRDNLGKLLEFGHFESSGLMGSWSFQLEVHRHPNPLYVLLFVVEEPIEASLNLRCNHCQYVGWGNHMICNKKYHFVIPSKETMAAFLKLEGGICASPEKESLSHLVELQGHVLHGFFHSNGFGHLLSINGIESGSDLTGHQVMELWDRLCSGLKARKIGLNDASHKKGMELRLLHGVAKGEPWFGRWGYRFGSGTYGVTQKIYEKALESVRNVPLCLLNHHLTSLNRETPILLSRYQTLSTEPLITLSDLFMFMLHLHSRLPRDNYMNNSRNQIISIDSTNCRWSQKRIQMAIKVVIESLKRVECRWISRQEVRDAARNYIGDTGLLDFVLKSLGNQVVGNYLVRRSLNPVKKVLEYCLE…
BnaC05g37900D	Brassica napus	MSNLIRTDLPKKRKRGESTVFRLKTFGETGHPAELNQLSFRDNLGKLLEFGHFESSGLMGSWSFQLEVHRHPNPLYVLLFVVEEPIEASLNLRCNHCQYVGWGNHMICNKKYHFVIPSKETMAAFLKLEGGILVSPEKESLSHLVELQGHVLHGFFHSNGFGHLLSINGIESGSDLTGHQVMELWDRLCSGLKARKIGLNDASHKKGMELRLLHGVAKGEPWFGRWGYRFGSGTYGVTQKIYEKALESVRNVPLCLLNHHLTSLNRETPILLSRYQTLSTEPLITLSDLFMFMLHLHSRLPRDNYMNNSRNQIISIDSTNCRWSQKRIQMAIKVVIESLKRVECRWISRQEVRDAARNYIGDTGLLDFVLKSLGNQVVGNYLVRRSLNPVKKVLEYCLE…
KGN50860	Cucumis sativus	MMAASSSSNSKSMLSLRLMELEGHILHGVFHSNGFGHLLCLNGLEMGNSLPGYLLMDFWDRLCNALKARKVSLRDISKKKGMELRLLHSIAFGQSWFGEWGYKFSHGPFKVTIPMHQKAIETLQSLPLSLLLHHFASIHPQIPFIFSKYQSLSNHPLLTLQDLLHFMLNLKSPLHTQNTMEYSHSLAGFLLETSCRWSPKRVEMAVRVIIEALKRAEFRWVSRQEVRDAARIYIGDTGLLDFVLKSLGNHVVGNYLVRRTLNPVTKVLEYCLQDVCSSVEMKPRCKVGRVELAKDISNLYKYILGDQKPLQAKGILPNLTIASEIILDSKFLVKEYMSEPQTKFELEIEGKLNLLCTIRVKRQETTTILPYECIALKNNGTIDELKKEVERNFKEIYWG…
KJB52111	Gossypium raimondii	MSSYLDLGGCRKRRRGGEKVFKFKTFGENGCPVEFDGSFRDNVKALVEYGHLEVNLCGNGVFSWSFQLEVHRHPPLHVVLFIVEEQIQASSSSSINLHCKHCQYVGWGHHMMCNKKYHFLLPSKDTVAACFNCDETSFDDPNPEKGKFNLVELKGHIMHGVFHSNGFGHLLCVNGMEMGSDQLAGYQIMEFWDRLCTGLQARKVSLNDSSKKRGMELRLLYGVAYGHPWFGRWGYKFGRGCYGINQPIYQKAIEAIQGIPLCLLNHHLSISNNDISVIFSRYQALSDHSMVTLGDLFHFMLELRSRLPKENSIDSCNPATVETNCRWSPKRVEAATRVIVEALKNAEFRWVSRQEVRDAARAYIGDTGLLDFVLKSLGNHIVGNYLVRRCLNPVTKVLE…
Solyc04g008420	Solanum lycopersicum	MSTLDLSGSKKRKRNNNERVSFKFKNFGEQGFPIEFIGCNFDQNVKLLLEFAQQENGSIWSFQLEVHRHPPMHVFLFVVEEQVELSLNPHCKHCQYIGWGNNLMCNKKYHFLLASKDTIGACVEGGNGQKYKYKTDVNNIIGGEIIKSKLNLIEIEGHMMHGVFHSNGFGHLICVNGSLETPTSSDLPGHSIMDFWDRLCIGLRARKVSLRDISTKKGMDLRLLNTLAYGEPWFGRWGYKFGRGSFGVTQETYQSAINALQNMPLALLAHHHHHIGIININEILIVLSRYQMLSGHSLVTLCDAFHFMLELKSRIPKENNNLTSCYPGLLVDTTCRWSPKRVEMAIRVVVEALKGAKSRWVSRQEVRDAARAYIGDTGLLDFVLKSLGNHIVGKYLVRR…
Vitvi01g00550	Vitis vinifera	MSQLDLTGCKKRKRGDRVFRFKTFGEKGYPAEFKGSFRENVAALLEFGHIESNMSCGMLCWSFQLELHSHPPAHILLFVVEEPIGASTHRHCNHCKYVGWGHHMICNRKYHFVVPSRETEAVFGHDSNYEGPDSRKGERSIVGVEGHAMHGVIHSNGFGHLLCVNGLEMGSDLAGRHIMDFWDRLCTSLRARKVSIYDISQKKGMDLRLLHGVAYSKPWFGRWGYGFGRGSFGVTQPMYQKAIDAIQGMPLCLLIHHLGSSNHDIPLIFSRYQTLSDHSLVTVGNLFHFMLELKSRLPKETCLDSYNPGISVETTCRWSPKRVEMAARVIVEALRRAEFRWVSRQEVRDAARAYIGDTGLLDFVLKSLGNHIVGNYLVRRSLNPVTKVLEYCLEDISTV…
EDP01479	Chlamydomonas reinhardtii	MPGAASGAANATAAATAAAALAAAPAQTGQPTAAQQQLADSVVPAAAVIANAAVTTAVTEAAAGHGVPCAGVASTAGPPLELPVQAPPDVSVAAPAAVSGVVAAEAADTAMVEAAAVVATEAEASGSAAAPMSESAEAGAGTASIALAGAAADAAMAEATPGPAEASDAALLTDGTCGLEHSTAGSLQAAAVPHSAPLTSELAAGAAAETAGPSAAPVGAPGAPDPAALAAPDVAMTPPPVVDGSAGGMEVDAPAATAPAVGPGGLPADGMAPEAVLVPALGSDAAQSSAVATMDASASAPAPSTDEAGLVAGEGVDAAAESAAAATDPGGGAESMAAESGVAGPGLSSAGAQDVDAEAAVEAIPAATDAGEGIAVEAAIADEAGGITAAPGTGAVQPA…
PP1S27142V6	Physcomitrium patens	MFISRERAIRKRKRGERLFSFHSFADPGFPADYDGPFRDNVRTFLEECAESEVSVDGLPGWCVTLQDDSKQSGRVNLLVFVEDVQDSLHPYCDQCRCIGWSHHPVSNKRYHFIIPASDNPERSKRTNGILSAKICLNCKEPLPSGYLRCPSCGDEAVPAGFLYSQSHLLHGVIHCNGFGHLLRINGREKGSDSASGREIMDLWDRMCAMLRARKISVEDVAKKCSLELRLLHAVGYGEPWYGRWGYVFGHGSFGITQQMYVKAVEAIREMPLRVMAQHFEGVDQDVLNIIVLYQRISGQTLQTVGDLIRFMMELKVRLPDHPETKGMSKGLKDNHRRSSSLSPTVSSTPPTEMPSRWSLKRLDLATQVIVEALKSCDKKWMPRQDVRDAARVYIGDTGL…
