# Supplementary material for: A natural mutation in the promoter of Ms-cd1 causes dominant male sterility in Brassica oleracea
Source: Nat Commun. 2023 Oct 5;14:6212. doi: 10.1038/s41467-023-41916-0 (PMC10556095; doi:10.1038/s41467-023-41916-0)
Supplement: Supplementary file 7 — Supplementary Data 4 [file 41467_2023_41916_MOESM7_ESM.xlsx]

## Sheet: Supplementary Data 4
Supplementary Data 4. Sequences of the Ms-cd1PWT and Ms-cd1PΔ-597.
Name	Sequence
Ms-cd1PWT promoter	TCTTTGGTCACCAGTTATACCTAAGTTTATTTTTATCATTATACCACATCACTACTAGGATCTACTACCCAGTTTCAATCGCATAAGCCAAATTAACAGACAGACAAAAACTGATTTCTTTCAAAAGTATTTTCAAAACTAAAGATATTGCTTACTACATCAGGTCGATCCACTTCCTTGCATATTTCTCTATTCATAAAGTTGAACAAATCGGAATCCCCTGTATATTAATTGAGAAGTATTTGAAAAATTAGAACCTTAATTTTGTATTAATTAAAAAAAAACCCCAAATCCTAGGTAGCACTCTAAATGCCTTCTAAATTTCATTTCAAAGAATTCTAGAGCATCTAATATAAAGTATAGTTTAATCTAATGGTGTCATATTATTCCATAATTATA…
Ms-cd1PΔ-597 promoter	TCTTTGGTCACCAGTTATACCTAAGTTTATTTTTATCATTATACCACATCACTACTAGGATCTACTACCCAGTTTCAATCGCATAAGCCAAATTAACAGACAGACAAAAACTGATTTCTTTCAAAAGTATTTTCAAAACTAAAGATATTGCTTACTACATCAGGTCGATCCACTTCCTTGCATATTTCTCTATTCATAAAGTTGAACAAATCGGAATCCCCTGTATATTAATTGAGAAGTATTTGAAAAATTAGAACCTTAATTTTGTATTAATTAAAAAAAAACCCCAAATCCTAGGTAGCACTCTAAATGCCTTCTAAATTTCATTTCAAAGAATTCTAGAGCATCTAATATAAAGTATAGTTTAATCTAATGGTGTCATATTATTCCATAATTATA…
Ms-cd1 Gene sequence	ATGTCGAATCTGATTCGAACAGATCTTCCAAAGAAGAGGAAGAGAGGAGAAAGTACGGTTTTTAGGCTGAAGACTTTCGGAGAGACAGGACATCCCGCTGAGCTGAACCAGTTGTCTTTTAGAGACAACCTTGGGAAGCTTCTTGAGTTTGGTCACTTTGAGAGCTCCGGTCTCATGGGAAGTTGGTCCTTTCAGCTCGAGGTTCATCGTCACCCAAATCCTCTATATGTTCTTCTCTTTGTCGTCGAAGAGCCCATCGAAGCCTCTCTTAACCTCCGTTGCAACCATTGCCAATATGTTGGTGACGTCATCTCCCTCTTTCTCTCCACTTCTCTCATTGTCTATATATATTTTGCATATCGATATCTATCTATCTATATGTGTGTGTGCATGCTGATA…
Ms-cd1 CDS	ATGTCGAATCTGATTCGAACAGATCTTCCAAAGAAGAGGAAGAGAGGAGAAAGTACGGTTTTTAGGCTGAAGACTTTCGGAGAGACAGGACATCCCGCTGAGCTGAACCAGTTGTCTTTTAGAGACAACCTTGGGAAGCTTCTTGAGTTTGGTCACTTTGAGAGCTCCGGTCTCATGGGAAGTTGGTCCTTTCAGCTCGAGGTTCATCGTCACCCAAATCCTCTATATGTTCTTCTCTTTGTCGTCGAAGAGCCCATCGAAGCCTCTCTTAACCTCCGTTGCAACCATTGCCAATATGTTGGTTGGGGAAACCACATGATATGCAACAAGAAGTACCATTTCGTGATCCCCTCAAAGGAAACAATGGCCGCCTTTCTAAAACTAGAAGGAGGAATCTTG…
Ms-cd1 terminator	CTCTGTCTTCAGTACTGGGCCCGAAGACTGACCAGCTCGAATTTCCCCGATCGTTCAAACATTTGGCAATAAAGTTTCTTAAGATTGAATCCTGTTGCCGGTCTTGCGATGATTATCATATAATTTCTGTTGAATTACGTTAAGCATGTAATAATTAACATGTAATGCATGACGTTATTTATGAGATGGGTTTTTATGATTAGAGTCCCGCAATTATACATTTAATACGCGATAGAAAACAAAATATAGCGCGCAAACTAGGATAAATTATCGCGCGCGGTGTCATCTATGTTACTAGATCGGGCCATCCGCACTGTAGCGGATGGCCTAAAAAAAAAAC
