# Supplementary material for: A natural mutation in the promoter of Ms-cd1 causes dominant male sterility in Brassica oleracea
Source: Nat Commun. 2023 Oct 5;14:6212. doi: 10.1038/s41467-023-41916-0 (PMC10556095; doi:10.1038/s41467-023-41916-0)
Supplement: Supplementary file 9 — Source Data [file 41467_2023_41916_MOESM9_ESM.xlsx]

## Sheet: Figure 4
Figure 4b							Figure 4e						Figure 4f						Figure 4g
	Sample	Rep1	Rep2	Rep3			Sample	Rep1	Rep2	Rep3			Sample	Rep1	Rep2	Rep3			Sample	Rep1	Rep2	Rep3
01-20	Roots	0	0	0			WT	0	0	0			WT	0	0	0			01-20	4.65	4.06	4.39
	Stems	0	0	0			PWT::GUS-1	2.96	3.06	3.65			PWT::GUS-1	0.1866	0.1363	0.1578			DGMS01-20	2.63	2	2.38
	Leaves	0	0	0			PWT::GUS-7	2.33	2	1.94			PWT::GUS-7	0.187566	0.248812	0.206705			ms-cd1PWT-5	28.94	29.39	30.53
	Sepals&petals	0	0	0			PWT::GUS-9	14.86	16.96	17.98			PWT::GUS-9	0.487599	0.461663	0.632842			ms-cd1PWT-7	25.74	26.23	26.95
	Pistils	0	0	0			PWT::GUS-17	1.2	1.12	4.43			PWT::GUS-17	0.1213	0.163659	0.148256			ms-cd1PΔ-597-1	87.35	82.16	89.49
	≤S6	0	0	0			PWT::GUS-22	3.3	7.25	2.46			PWT::GUS-22	0.115348	0.106697	0.113906			ms-cd1PΔ-597-4	90.55	85.99	83.41
	S7	26.34	25.16	22.22			PWT::GUS-23	16.15	13.29	12.85			PWT::GUS-23	0.197354	0.204044	0.123764
	S8	94.09	82.66	87.71			PWT::GUS-24	5.43	3.11	3.57			PWT::GUS-24	0.130061	0.186059	0.276379
	S9	0	0	0			PWT::GUS-30	0.01	1	1.02			PWT::GUS-30	0.108492	0.0892432	0.0839936
	S10	0	0	0			PWT::GUS-36	2.52	1.15	0.63			PWT::GUS-36	0.0854317	0.118051	0.0854317
	≥S11	0	0	0			PWT::GUS-37	6.18	7.65	6.54			PWT::GUS-37	0.180228	0.194565	0.186373
DGMS01-20	Roots	0	0	0			PΔ-597::GUS-2	46.01	46.94	43.83			PΔ-597::GUS-2	2.14076	1.30424	1.43617
	Stems	0	0	0			PΔ-597::GUS-9	139.62	139.45	159.66			PΔ-597::GUS-9	7.27741	7.37047	9.13261
	Leaves	0	0	0			PΔ-597::GUS-13	43.69	45.1	42.7			PΔ-597::GUS-17	10.9182	10.1301	7.04637
	Sepals&petals	0	0	0			PΔ-597::GUS-18	53.86	60.18	44.7			PΔ-597::GUS-18	2.41947	2.32814	2.24239
	Pistils	0	0	0			PΔ-597::GUS-22	200.16	180	147.99			PΔ-597::GUS-22	9.55497	9.51741	9.21933
	≤S6	0	0	0			PΔ-597::GUS-23	157.01	122.075	134.45			PΔ-597::GUS-23	7.29243	7.8759	5.645
	S7	9.32	7.69	6.63			PΔ-597::GUS-31	81.7	92.33	91.42			PΔ-597::GUS-31	1.96571	2.37584	2.38555
	S8	35.94	27.69	33.33			PΔ-597::GUS-33	75.75	78.02	69.02			PΔ-597::GUS-33	3.72757	3.7778	5.11146
	S9	0	0	0			PΔ-597::GUS-34	162.1	166.29	159.62			PΔ-597::GUS-34	7.30743	7.16531	7.32875
	S10	0	0	0			PΔ-597::GUS-38	36.49	25.83	31.77			PΔ-597::GUS-38	1.10055	0.970167	1.04972
	≥S11	0	0	0

## Sheet: Figure 5
Figure 5 b						Figure 5 c						Figure 5 d						Figure 5f
						Sample	EV1	EV2+PWT::LUC	35S::BoERF1L+PWT::LUC			Sample	≤6	7	8	≥9		Sample	01-20	BoERF1L-RNAi-4	BoERF1L-RNAi-6
						Rep1	0.00137	0.024	0.0057			Rep1	22.75	20.76	10.13	3.31		Rep1	98	62	56.51
						Rep2	0.00184	0.036	0.0077			Rep2	25.26	22.87	15.98	3.65		Rep2	99	60.17	58.88
						Rep3	0.00179	0.025	0.0031			Rep3	16.46	35.03	5.35	3.88		Rep3	99	61.35	54.4
						Rep4	0.00133	0.033	0.0074
						Rep5	0.00117	0.038	0.0072
						Rep6	0.00163	0.028	0.0061
						Rep7	0.00085	0.036	0.0076
						Rep8	0.00188	0.035	0.0013
						Rep9	0.00104	0.04	0.0013
						Rep10	0.00127	0.027	0.0081

## Sheet: Figure 7
Figure 7f
Silique number per plant				Seed number per plant				Yield (Kg/100 m2)
Sample	CMS01-20×87-534	DGMS01-20×87-534		Sample	CMS01-20×87-534	DGMS01-20×87-534		Sample	CMS01-20×87-534	DGMS01-20×87-534
Rep1	694.7	790.267		Rep1	4831.17	9319.17		Rep1	6.75	13.1
Rep2	705.367	820.8		Rep2	5248.23	9977.43		Rep2	7.11	14.06
Rep3	735.867	807.667		Rep3	4953.23	9721.67		Rep3	7.01	14.21
								t

## Sheet: Supplementary Figure 10
Supplementary Figure 10b

## Sheet: Supplementary Figure 11
Supplementary Figure 11c					Supplementary Figure 11d
Sample	01-20	boerf1l-15	boerf1l-27			Sample	Ms-cd1	BoDYT1	BoTDF1	BoAMS	BoLTP13	BoPKSB	BoTEK	BoGRP20	BoGRP19	BoQRT3	BoCYP704B1	BoMYB99
Rep1	1	0.49	0.49		01-20	Rep1	259.42	1.02	1	0.92	0.9	0.94	0.99	0.92	0.87	1.15	1.05	0.93
Rep2	0.99	0.51	0.45			Rep2	255.82	1.01	1.03	1.05	1.01	1.06	0.99	1.07	1	0.87	1.02	1.08
Rep3	1	0.51	0.46			Rep3	269.65	0.98	0.98	1.04	1.11	1	1.02	1.01	1.16	0.98	0.96	1
					boerf1l	Rep1	89.45	0.03	0.56	0.59	905.93	0.59	0.63	12.23	1381.86	0.63	0.61	0.07
						Rep2	85.98	0.04	0.58	0.61	988.33	0.58	0.62	12.85	1719.52	0.61	0.72	0.07
						Rep3	70.43	0.02	0.57	0.56	849.96	0.44	0.58	9.32	1666.28	0.59	0.76	0.1

## Sheet: Supplementary Figure 12
Supplementary Figure 12a							Supplementary Figure 12b					Supplementary Figure 12e
							Sample	01-20	BoERF1L-RNAi-4	BoERF1L-RNAi-6		Sample	01-20	BoERF1L-RNAi-4	BoERF1L-RNAi-6
							Rep1	2.4	0.61	0.74		Rep1	1	0.69	0.6
							Rep2	1.9	0.87	0.8		Rep2	0.98	0.68	0.63
							Rep3	2.2	0.95	1.02		Rep3	0.98	0.63	0.61

## Sheet: Supplementary Figure 13
Supplementary Figure 13a
	Sample	BoDYT1	BoTDF1	BoAMS	BoMS188	BoLTP12	BoLTP13	BoGRP19	BoGRP20	BoQRT1	BoQRT3	BoPKSA	BoPKSB	BoEXL6	BoTEK	BoCYP704B1	BoMYB99
01-20	Rep1	12	131.89	306.6	14.48	933.38	9.29	0.28	0.71	2.17	27.31	35.08	58.56	0.85	11.5	16.52	7.1
	Rep2	10.16	121	271.3	12.82	934.91	9.73	0.25	0.7	2.27	28.37	39.36	62.86	0.92	10.87	20.41	6.87
	Rep3	10.41	120.53	282.9	13.85	903.41	9.89	0.29	0.83	1.99	26.79	30.79	61.9	1.11	11.45	18.11	6.41
DGMS01-20	Rep1	6.6	67.69	187.5	0.94	2802.65	95.39	46.73	1.96	0.08	8.25	5.29	1.83	7.22	0.58	7.87	4.13
	Rep2	7.74	70.78	183.2	1	3287.48	84.98	42.71	2.82	0.07	8.36	7.02	0.93	6.91	0.54	9.85	4.03
	Rep3	6.34	60.7	174.4	1.06	2995.47	72.53	42.15	2.34	0.08	8.5	7.4	0.94	4.92	0.34	8.02	4.21
ms-cd1	Rep1	9.75	669.31	848.8	55.4	0.23	0.08	0.01	0.21	6.54	71.63	130.76	125.84	0	21.45	50.3	0.01
	Rep2	9.41	653.48	842.8	58.03	0.26	0.09	0.02	0.22	6.66	71.95	147.35	94.31	0	21.76	56.26	0.02
	Rep3	9.23	599.67	891.3	61.86	0.38	0.08	0.01	0.26	6.74	64.81	141.83	94.31	0	25.01	58.76	0.02

## Sheet: Supplementary Figure 14
Supplementary Figure 14b
	Sample	Height (cm)	Head diameter (cm)	Head longitudinal diameter (cm)	Plant weight (Kg)	Head weight (Kg)	Width (cm)
01-20	Rep1	18	13	13	1.53	0.95	34
	Rep2	20	14	14	1.515	1.04	35
	Rep3	20	13	14	1.405	0.89	36
	Rep4	20	14	14	1.345	1.085	35
	Rep5	19	13	15	1.32	1.095	34
	Rep6	20	13	14	1.29	0.7	36
	Rep7	18	14	16	1.305	0.945	34
	Rep8	19	13	15	1.445	0.805	34
	Rep9	17	13	14	1.245	1.005	36
	Rep10	19	13	15	1.31	1.01	34
	Rep11	18	13	14	1.1	0.89	30
	Rep12	18	13	15	1.145	1	34
	Rep13	19	14	14	1.245	1.11	34
	Rep14	20	12	14	1.01	1.175	30
	Rep15	19	15	16	1.27	1.01	32
87-534	Rep1	17	16	13	1.115	0.82	38
	Rep2	20	14	13	1.165	0.735	40
	Rep3	18	16	14	1.225	0.84	39
	Rep4	19	13	15	0.89	0.91	41
	Rep5	19	15	15	1.22	0.805	39
	Rep6	18	16	15	1.295	0.96	37
	Rep7	18	14	14	1.165	1.075	37
	Rep8	19	15	15	1	0.935	40
	Rep9	18	13	13	1.035	0.8	38
	Rep10	17	13	14	1.305	0.855	38
	Rep11	18	14	13	1.11	0.86	38
	Rep12	19	14	12	1.105	0.955	40
	Rep13	18	15	13	1.215	1.02	38
	Rep14	17	13	14	1.33	1.015	39
	Rep15	18	13	13	1.245	0.885	40
Zhonggan 21	Rep1	20	18	15	2.115	1.415	42
	Rep2	18	16	16	2.16	1.64	39
	Rep3	21	18	19	2.15	1.53	40
	Rep4	21	16	19	1.645	1.345	39
	Rep5	23	17	16	1.745	1.31	41
	Rep6	19	16	18	1.735	1.305	42
	Rep7	21	15	17	2.5	1.51	43
	Rep8	21	15	19	2.525	1.56	42
	Rep9	18	16	18	2.47	1.485	40
	Rep10	20	15	18	1.825	1.27	41
	Rep11	22	15	15	1.785	1.28	40
	Rep12	20	16	17	1.66	1.34	39
	Rep13	21	16	18	1.785	1.61	42
	Rep14	21	15	17	1.945	1.715	43
	Rep15	22	14	18	2.1	1.62	39
